# Supplementary material for: Unreliable Tracking Ability of the Third-Generation FloTrac/Vigileo™ System for Changes in Stroke Volume after Fluid Administration in Patients with High Systemic Vascular Resistance during Laparoscopic Surgery
Source: PLoS One. 2015 Nov 3;10(11):e0142125. doi: 10.1371/journal.pone.0142125 (PMC4631474; doi:10.1371/journal.pone.0142125)
Supplement: S1 Dataset — (XLSX) [file pone.0142125.s001.xlsx]

## Sheet: T0
PATIENT	T0
NUMBER	SBP_T0	DBP_T0	MBP_T0	HR_T0	SV_Vigileo_T0	SV_TEE_T0	TSVR_T0	Compliance_T0
1	96.3	60.7	75.7	67	57	64	1412.31	1.7978
2	96.3	61.4	75.4	66.1	60	64.4	1417.01	1.8453
3	107.7	64	81.7	51.3	78	63.8	1996.98	1.46
4	98.3	65.3	78.7	77.7	46	37.6	2155.04	1.1394
5	107	63.5	81	63.5	64	71.2	1433.25	1.6368
6	97.3	59	74.3	54	63	56.8	1937.92	1.483
7	99.3	61.3	76.3	56.3	73	77.9	1391.77	2.05
8	81	41	57	54	56	64.9	1301.15	1.6225
9	100	65	76	68	64	65	1375.57	1.8571
10	98	53	70	55.5	69	55	1834.56	1.2222
11	103.3	64.7	77.7	87	70	56.7	1260.11	1.4689
12	109.3	68.3	82.7	85.3	67	61.5	1261.16	1.5
13	119.3	78.3	95.7	57.7	101	75.8	1750.48	1.8488
14	93.3	58.3	71	61.7	68	37.4	2461.45	1.0686
15	101.3	58	76	66.3	73	62.8	1460.26	1.4503
16	117.3	61.7	83.3	55.3	66	87.5	1377.22	1.5737
17	100.3	55.3	69.3	63.7	65	88.6	982.313	1.9689
18	111	70.3	86.7	53	69	56.3	2324.47	1.3833
19	87.7	56.7	68.7	54.3	54	61.3	1651.15	1.9774
20	98	60.3	72.7	52.7	64	47.6	2318.5	1.2626
21	124.5	79.5	97	89.5	67	53.6	1617.61	1.1911
22	109.3	65.3	82.3	69	88	90.7	1052.04	2.0614
23	101.7	62	76.7	70.7	80	61.3	1415.81	1.5441
24	87.3	51.7	65.3	46	71	57.3	1981.94	1.6096
25	112.7	75.7	90	54	67	48.7	2737.85	1.3162
26	119.7	65	83.3	53	88	46.8	2686.66	0.8556
27	115.3	69.3	88.3	61	65	57.5	2013.97	1.25
28	101.7	56.7	69	105	47	57.5	914.286	1.2778
29	108.3	69.7	84.3	81	50	57.3	1453.04	1.4845
30	86	55	68.5	54	70	47.1	2154.6	1.5194
31	86	37.7	54.7	62	55	47	1501.72	0.9731
32	103	56	73.3	76.3	55	49.3	1558.92	1.0489
33	119.7	68.3	87	83	100	115	729.178	2.2374
34	79.7	47.3	59.3	46.3	61	48.8	2099.64	1.5062
35	89.3	47	60.3	94.7	61	52.3	973.992	1.2364
36	89.7	57	69.7	68.7	57	51.8	1566.88	1.5841
37	101	64.7	78.3	101	52	61.5	1008.45	1.6942
38	101.7	56.7	69.7	85.7	52	44.3	1468.72	0.9844
39	104.7	69.3	82.7	81.7	66	51.8	1563.3	1.4633
40	83.3	54.3	63.3	63	51	66.1	1216.05	2.2793
41	95	54.7	69.3	54.7	104	92.3	1098.08	2.2903
42	106	65.3	79.7	79.3	61	54.6	1472.59	1.3415

## Sheet: T1
PATIENT	T1
NUMBER	SBP_T1	DBP_T1	MBP_T1	HR_T1	SV_Vigileo_T1	SV_TEE__T1	TSVR_T1	Compliance_T1
1	134.3	87	106.7	70.3	61.7	53.9	2252.74	1.13953
2	96.3	61	74	50	67.3	72.3	1637.62	2.04816
3	93.7	59.7	73.3	52.7	68.7	55.3	2012.14	1.62647
4	75.7	51	60	51	55.7	35	2689.08	1.417
5	126.7	73.7	95.3	47	88	63.6	2550.52	1.2
6	94.7	63	75.3	55	51.7	48.6	2253.65	1.53312
7	106.3	63.3	80.7	54	68.3	79.8	1498.19	1.85581
8	133.3	69.3	94.7	43.3	91.7	53.2	3288.82	0.83125
9	105.7	65.7	80	59.7	60	57.6	1861.16	1.44
10	124.7	62.3	85	57.3	77.7	52.2	2273.44	0.836538
11	98.7	63.3	78.3	66	90	63.1	1504.11	1.78249
12	102.3	66	80	74.3	67	51.4	1675.82	1.41598
13	125.3	83.7	100.7	43.3	95	67.6	2752.23	1.625
14	109.7	68.7	83.7	53	70	40.8	3096.56	0.995122
15	136	85.7	107.7	72.7	88.7	45.6	2599	0.906561
16	140	79.3	103.7	58.7	65.3	60.7	2328.32	1
17	118.7	70	86.7	62.7	52.3	70.3	1573.57	1.44353
18	118.7	70.3	88.7	51	71.3	55.1	2525.18	1.13843
19	108.3	76	88.3	61.7	51.3	52.3	2189.09	1.6192
20	118.7	76	91.3	54.3	68.7	45	2989.15	1.05386
21	103	65	78	64	63	52.5	1857.14	1.38158
22	96	66	79	55.3	66.3	71.1	1607.39	2.37
23	128.3	85.3	103.3	87.3	71.3	61.9	1529.27	1.43953
24	111	67	84.3	45	74.7	69	2171.98	1.56818
25	118.3	77.7	94.3	54.7	76.3	45.9	3004.7	1.13054
26	131.7	78.3	98.7	64	112	62	1989.92	1.16105
27	126.7	75.3	94.7	47.7	77	63.4	2505.14	1.23346
28	109.3	67	80.3	78.7	43	52.7	1548.89	1.24586
29	111.3	77.7	92.7	75.3	62	64.8	1519.85	1.92857
30	97.7	61.7	75	51.7	61	45.9	2528.41	1.275
31	136.3	68.7	93	71	64.3	64.4	1627.15	0.952663
32	104.7	61	78	57.3	68.7	46.8	2326.93	1.07094
33	125	82.3	98	87.3	91	50.3	1785.39	1.17799
34	88.7	57	68.7	44.7	59	57.5	2138.31	1.81388
35	116	64	85	71	67	66.3	1444.56	1.275
36	113.3	75	88.7	51.7	69	45.6	3009.94	1.1906
37	113.3	73.3	86.6	62	32.5	43.2	2586.62	1.08
38	145.3	75.7	97.7	84.3	58.7	49.5	1873.06	0.711207
39	92.7	62.7	73.7	53	55.3	58.4	1904.88	1.94667
40	105.7	73.3	86	51.3	37	49.9	2687.64	1.54012
41	141.7	84.3	104.7	64.7	92.3	89.8	1441.64	1.56446
42	135	82.3	99.3	63	75.7	61.4	2053.67	1.16509

## Sheet: T2
PATIENT	T2
NUMBER	SBP_T2	DBP_T2	MBP_T2	HR_T2	SV_Vigileo_T2	SV_TEE_T2	TSVR_T2	Compliance_T2
1	88	57.7	69.3	61.7	56	53.5	1679.52	1.76568
2	86	55.7	69	56	65.7	72.3	1363.37	2.38614
3	107.3	66.3	82.7	49.7	87.8	63.8	2086.5	1.5561
4	93	59.5	74.5	53.5	65	43.7	2549.24	1.30448
5	140.7	79	104.3	53.3	96.7	71.5	2189.48	1.15883
6	131.3	85	105	57.7	75.3	61.1	2382.66	1.31965
7	107.7	62	80.7	58	79	93.9	1185.41	2.0547
8	117.7	62.3	84	44.7	66.5	54.1	2778.85	0.976534
9	107.7	63.3	78.7	63	64.3	75.1	1330.71	1.69144
10	126.7	65	89	58.3	84.3	62.1	1966.62	1.00648
11	92	60	74.3	67	77.3	69.9	1269.19	2.18438
12	108.3	69	87	71.7	93	64.8	1498.01	1.64885
13	113.3	76.3	91	45.3	75	66.8	2405.78	1.80541
14	101	63	77.3	53.7	70	48.1	2394.14	1.26579
15	120	75	95.7	77.7	84	62.5	1576.53	1.38889
16	111.3	65.3	84	62.3	58	61.9	1742.57	1.34565
17	108.3	63	79	61	62.3	83.3	1243.78	1.83885
18	107.5	64	82	54	77	62.3	1949.94	1.43218
19	94.7	64.7	76.3	57.3	52	54.7	1947.48	1.82333
20	121.7	77	93.7	54	74.7	54.4	2551.74	1.217
21	115.7	71.7	89	66.3	78.3	51.1	2101.58	1.16136
22	88	59	71	57.7	60	88.9	1107.31	3.06552
23	128	86.3	105	91	69.3	77	1198.8	1.84652
24	112.7	65	84	42.7	83.7	75.3	2090	1.57862
25	113.3	71	88	48	82	53.7	2731.22	1.2695
26	115	69.7	86.3	60.7	103	60.3	1886.23	1.33113
27	119.3	73	91	55.7	71.3	72.4	1805.25	1.56371
28	90.3	57.3	66.7	79.3	43	57.8	1164.17	1.75152
29	118.3	81.7	98.3	77	67.7	72	1418.47	1.96721
30	104.7	67	82.7	57	70.7	52.8	2198.3	1.40053
31	116	59	79.3	68.7	73.7	67.5	1368.05	1.18421
32	106.7	60.3	79.3	67.7	61.3	57.2	1638.24	1.23276
33	138.3	82.3	104.3	80	99.7	62.8	1660.83	1.12143
34	105.7	66.7	81.7	56	65	54.4	2145.48	1.39487
35	123	68.3	91.3	84.7	66	60.6	1423	1.10786
36	110	73.3	89	61.3	67.7	53.4	2175.1	1.45504
37	90	62.7	75.3	78	41.7	68.6	1125.81	2.51282
38	156.3	80.3	106.7	86	71.7	58.2	1705.43	0.765789
39	112.3	75.3	91.3	62.3	68	67.7	1731.75	1.82973
40	111.3	77.3	92	61	61.7	59	2045.01	1.73529
41	140	81	102.7	72.7	114.7	104.6	1080.42	1.77288
42	142	84	104	67	80	69.5	1786.75	1.19828
